# Supplementary material for: Syntheses, Structures, and Photocatalytic and Sonocatalytic Degradations of Methyl Blue of Cu(II) and Mn(II) Coordination Polymers Based on Tri(triazole) and Dicarboxylate Ligands
Source: Molecules. 2024 Nov 8;29(22):5289. doi: 10.3390/molecules29225289 (PMC11596611; doi:10.3390/molecules29225289)
Supplement: Supplementary file 1 [file molecules-29-05289-s001.zip]

Archive with 1 entries (1 files):
- molecules-3281551-supplementary.pdf
